# Supplementary material for: How Melittin Inserts into Cell Membrane: Conformational Changes, Inter-Peptide Cooperation, and Disturbance on the Membrane
Source: Molecules. 2019 May 7;24(9):1775. doi: 10.3390/molecules24091775 (PMC6539814; doi:10.3390/molecules24091775)
Supplement: Supplementary file 1 [file molecules-24-01775-s001.zip]

Archive with 1 entries (1 files):
- molecules-494097-supplementary.avi
